# Supplementary material for: Prolonged estrogen deprivation triggers a broad immunosuppressive phenotype in breast cancer cells
Source: Mol Oncol. 2021 Aug 29;16(1):148–65. doi: 10.1002/1878-0261.13083 (PMC8732350; doi:10.1002/1878-0261.13083)
Supplement: Supplementary file 5 — Table S4. GSEA analysis comparing the transcriptomes of WT and CSK‐deficient MCF7 cells grown in fulvestrant or DMEM for 20 days. [file MOL2-16-148-s004.xlsx]

## Sheet: diffExpr
Table S4. GSEA analysis comparing the transcriptomes of WT and CSK-deficient MCF7 cells grown in fulvestrant or DMEM for 20 days.
rn	GeneSet	NGenes	CSK18_WT_ctrl_Direction	CSK18_WT_ctrl_PValue	CSK18_WT_ctrl_FDR	CSK30_WT_ctrl_Direction	CSK30_WT_ctrl_PValue	CSK30_WT_ctrl_FDR	CSK18_WT_fulv_Direction	CSK18_WT_fulv_PValue	CSK18_WT_fulv_FDR	CSK30_WT_fulv_Direction	CSK30_WT_fulv_PValue	CSK30_WT_fulv_FDR	fulv_ctrl_WT_Direction	fulv_ctrl_WT_PValue	fulv_ctrl_WT_FDR	fulv_ctrl_CSK18_Direction	fulv_ctrl_CSK18_PValue	fulv_ctrl_CSK18_FDR	fulv_ctrl_CSK30_Direction	fulv_ctrl_CSK30_PValue	fulv_ctrl_CSK30_FDR
13	HALLMARK_E2F_TARGETS	200	Down	0.857829	0.9934	Down	0.486468	0.627015	Up	5.03576e-52	2.51788e-50	Up	6.31817e-54	3.15908e-52	Down	1.26838e-63	6.34189e-62	Down	6.44171e-20	3.22085e-18	Down	2.369e-09	2.369e-08
18	HALLMARK_G2M_CHECKPOINT	195	Down	0.343605	0.935189	Down	0.401869	0.574099	Up	2.53617e-37	6.34043e-36	Up	1.74496e-39	4.36241e-38	Down	5.26205e-45	1.31551e-43	Down	4.98875e-13	4.98875e-12	Down	3.99363e-06	2.85259e-05
32	HALLMARK_MYC_TARGETS_V1	199	Down	0.574875	0.9934	Up	0.000449566	0.00333659	Up	2.99446e-20	3.74307e-19	Up	3.46502e-20	4.33127e-19	Down	6.3712e-34	1.06187e-32	Down	9.44034e-19	2.36009e-17	Down	1.27257e-18	2.12095e-17
14	HALLMARK_EPITHELIAL_MESENCHYMAL_TRANSITION	142	Down	0.743096	0.9934	Down	0.109771	0.30492	Down	1.99304e-27	3.32174e-26	Down	2.52707e-29	4.21178e-28	Up	1.18998e-17	1.48747e-16	Up	0.565007	0.776186	Down	0.455336	0.583764
33	HALLMARK_MYC_TARGETS_V2	58	Down	0.969982	0.9934	Up	7.02266e-07	3.51133e-05	Up	4.2292e-07	1.76216e-06	Up	8.05267e-07	3.35528e-06	Down	2.57848e-17	2.57848e-16	Down	2.32627e-18	3.87712e-17	Down	7.58182e-22	3.79091e-20
45	HALLMARK_TNFA_SIGNALING_VIA_NFKB	166	Down	0.034511	0.34511	Down	0.246911	0.440913	Down	9.33428e-14	7.77857e-13	Down	4.15218e-12	3.4166e-11	Up	8.82137e-16	7.35114e-15	Up	2.3208e-08	1.65771e-07	Up	6.64059e-06	3.97075e-05
36	HALLMARK_OXIDATIVE_PHOSPHORYLATION	195	Down	0.882693	0.9934	Up	9.70416e-06	0.000161736	Up	2.54526e-10	1.59079e-09	Up	9.56365e-10	5.97728e-09	Down	1.57263e-11	1.12331e-10	Down	0.00189661	0.00764561	Down	7.14735e-06	3.97075e-05
47	HALLMARK_UV_RESPONSE_DN	128	Down	0.0163999	0.204999	Down	1.84268e-06	4.6067e-05	Down	4.08723e-16	4.08723e-15	Down	1.34065e-16	1.34065e-15	Up	1.83245e-11	1.14528e-10	Up	0.0587266	0.139825	Up	0.0916681	0.254634
4	HALLMARK_ANGIOGENESIS	24	Up	0.772332	0.9934	Down	0.0988091	0.30492	Down	1.99855e-11	1.42753e-10	Down	4.78324e-12	3.4166e-11	Up	4.47082e-10	2.48379e-09	Up	0.181618	0.324317	Up	0.267925	0.422483
31	HALLMARK_MTORC1_SIGNALING	195	Down	0.41068	0.951783	Up	3.62151e-05	0.000362151	Up	6.67496e-07	2.56729e-06	Up	9.9309e-07	3.81958e-06	Down	2.68495e-09	1.34248e-08	Down	0.000926931	0.00421332	Down	2.72224e-06	2.26853e-05
10	HALLMARK_COAGULATION	78	Up	0.093121	0.406495	Down	0.706981	0.785535	Down	2.25903e-07	1.02683e-06	Down	2.59277e-09	1.44043e-08	Up	9.75221e-09	4.43282e-08	Up	0.00619934	0.0221405	Up	0.128556	0.298593
22	HALLMARK_HYPOXIA	179	Down	0.000140916	0.0023486	Up	0.489072	0.627015	Down	2.12952e-07	1.02683e-06	Down	2.45268e-06	8.75958e-06	Up	2.31137e-06	9.63069e-06	Up	0.000510494	0.00283608	Up	0.196857	0.360967
16	HALLMARK_ESTROGEN_RESPONSE_LATE	188	Down	2.91506e-19	7.28764e-18	Down	0.156942	0.392356	Down	0.774675	0.806954	Up	0.745071	0.760276	Down	2.68919e-06	1.0343e-05	Down	9.07897e-09	7.56581e-08	Down	8.22513e-14	1.02814e-12
44	HALLMARK_TGF_BETA_SIGNALING	50	Down	0.456663	0.982464	Down	0.296705	0.51156	Down	5.19589e-05	0.00014433	Down	1.58807e-05	4.96273e-05	Up	3.69945e-06	1.32123e-05	Up	0.00048757	0.00283608	Up	0.0193726	0.0745099
43	HALLMARK_SPERMATOGENESIS	80	Up	0.964219	0.9934	Down	0.225137	0.440913	Up	2.39489e-05	7.04379e-05	Up	3.1755e-05	8.35657e-05	Down	6.02849e-06	2.0095e-05	Down	0.0189136	0.048353	Down	0.209361	0.360967
12	HALLMARK_DNA_REPAIR	143	Down	0.82158	0.9934	Up	0.232057	0.440913	Up	5.62923e-05	0.000148138	Up	2.54894e-05	7.18976e-05	Down	7.72247e-06	2.41327e-05	Down	0.0193412	0.048353	Down	0.0412843	0.137614
25	HALLMARK_INFLAMMATORY_RESPONSE	112	Down	0.120279	0.429569	Down	0.136899	0.360261	Down	1.80796e-07	1.00442e-06	Down	7.94876e-08	3.61307e-07	Up	2.46312e-05	7.24446e-05	Up	0.22758	0.3793	Up	0.814847	0.885703
20	HALLMARK_HEDGEHOG_SIGNALING	29	Up	0.976841	0.9934	Down	0.000467123	0.00333659	Down	5.73154e-06	2.04698e-05	Down	2.70925e-08	1.35463e-07	Up	3.89414e-05	0.000108171	Up	0.549733	0.776186	Up	0.932446	0.932446
27	HALLMARK_INTERFERON_GAMMA_RESPONSE	152	Down	0.315395	0.927631	Down	0.106932	0.30492	Down	7.68322e-06	2.56107e-05	Down	1.05846e-05	3.52818e-05	Up	4.34735e-05	0.000114404	Up	0.0820982	0.186587	Up	0.144349	0.300726
5	HALLMARK_APICAL_JUNCTION	145	Up	0.98663	0.9934	Down	0.244638	0.440913	Down	9.45123e-06	2.95351e-05	Down	2.58831e-05	7.18976e-05	Up	9.7293e-05	0.000243233	Up	0.46459	0.703925	Up	0.270389	0.422483
24	HALLMARK_IL6_JAK_STAT3_SIGNALING	53	Down	0.37171	0.935189	Up	0.739943	0.804285	Down	0.00125316	0.00261076	Down	0.000590803	0.00134273	Up	0.000122601	0.000291907	Up	0.00198786	0.00764561	Up	0.131521	0.298593
15	HALLMARK_ESTROGEN_RESPONSE_EARLY	195	Down	4.78437e-29	2.39219e-27	Down	0.0140717	0.0586323	Down	0.00062505	0.00142057	Down	0.0200706	0.0313604	Down	0.000316149	0.00071852	Down	1.22311e-13	1.52889e-12	Down	6.71031e-19	1.67758e-17
29	HALLMARK_KRAS_SIGNALING_UP	110	Up	0.204102	0.680342	Up	0.470509	0.627015	Down	0.00217634	0.00435269	Down	0.00098171	0.00213415	Up	0.000591982	0.00128692	Up	0.164577	0.308077	Up	0.414368	0.545221
26	HALLMARK_INTERFERON_ALPHA_RESPONSE	83	Down	0.812043	0.9934	Down	0.0102903	0.0515988	Down	0.000352075	0.000838274	Down	5.77787e-05	0.000144447	Up	0.00102733	0.00214026	Up	0.25173	0.406015	Up	0.315536	0.442515
34	HALLMARK_MYOGENESIS	137	Up	0.979522	0.9934	Up	0.362886	0.55197	Down	0.000232819	0.000582048	Down	0.000244511	0.00058217	Up	0.0020644	0.0041288	Up	0.721143	0.838538	Down	0.765201	0.850224
11	HALLMARK_COMPLEMENT	137	Up	0.862294	0.9934	Down	0.3643	0.55197	Down	0.00504835	0.00901491	Down	0.00114177	0.00237869	Up	0.00248231	0.00460476	Up	0.101218	0.220038	Up	0.320805	0.442515
37	HALLMARK_P53_PATHWAY	186	Down	0.506948	0.9934	Up	0.213617	0.440913	Down	0.0501037	0.0736819	Down	0.0793011	0.11014	Up	0.00248657	0.00460476	Up	0.000713124	0.00356562	Up	0.0211621	0.0755789
7	HALLMARK_APOPTOSIS	128	Down	0.716066	0.9934	Down	0.620833	0.705492	Down	0.0299085	0.0482396	Down	0.00837796	0.0149606	Up	0.00509366	0.00909583	Up	0.00781803	0.0229942	Up	0.15649	0.312981
17	HALLMARK_FATTY_ACID_METABOLISM	131	Up	0.641999	0.9934	Up	0.564981	0.689002	Up	0.000781192	0.00169824	Up	0.00425342	0.00787671	Down	0.00553486	0.00954286	Down	0.775824	0.881618	Down	0.487879	0.609849
42	HALLMARK_REACTIVE_OXYGEN_SPECIES_PATHWAY	45	Down	0.941313	0.9934	Up	0.0415343	0.159747	Up	0.0893553	0.124105	Up	0.109668	0.1482	Down	0.00973211	0.0162202	Down	0.0186751	0.048353	Down	0.00238425	0.0108375
30	HALLMARK_MITOTIC_SPINDLE	193	Down	0.654242	0.9934	Down	0.0113889	0.0517679	Up	0.0354044	0.0553194	Up	0.00947126	0.0163298	Down	0.0124654	0.0201055	Down	0.108556	0.226158	Up	0.644381	0.749281
6	HALLMARK_APICAL_SURFACE	35	Down	0.583501	0.9934	Down	0.0807392	0.269131	Down	0.00694992	0.0119826	Down	0.0577062	0.0848621	Up	0.0193784	0.0302787	Up	0.579575	0.776186	Up	0.0496971	0.155303
1	HALLMARK_ADIPOGENESIS	177	Down	0.0627912	0.406495	Up	0.0103198	0.0515988	Up	0.042706	0.0647061	Up	0.0114255	0.0190425	Down	0.021984	0.0333092	Down	0.714196	0.838538	Down	0.204482	0.360967
39	HALLMARK_PEROXISOME	90	Down	0.302078	0.927631	Down	0.245845	0.440913	Up	0.0146771	0.0244619	Up	0.0154387	0.0249012	Down	0.0235784	0.0346741	Down	0.939037	0.978163	Up	0.845425	0.888986
35	HALLMARK_NOTCH_SIGNALING	30	Down	0.0975587	0.406495	Down	0.532061	0.665076	Down	0.0028622	0.00550424	Down	0.00375354	0.00721835	Up	0.0306894	0.043842	Up	0.637901	0.808504	Down	0.853427	0.888986
28	HALLMARK_KRAS_SIGNALING_DN	102	Down	0.977326	0.9934	Up	0.837374	0.866382	Down	0.332431	0.386547	Down	0.399709	0.475845	Up	0.0394589	0.0548041	Up	0.00779576	0.0229942	Up	0.0168047	0.0700194
46	HALLMARK_UNFOLDED_PROTEIN_RESPONSE	111	Down	0.726874	0.9934	Up	2.94007e-05	0.000362151	Up	0.564105	0.613157	Up	0.420434	0.477766	Down	0.0521067	0.0704145	Down	0.00736414	0.0229942	Down	8.49232e-05	0.000424616
49	HALLMARK_WNT_BETA_CATENIN_SIGNALING	37	Down	0.117641	0.429569	Down	0.579093	0.689396	Down	0.00421297	0.00780179	Down	0.00149501	0.00299002	Up	0.0742291	0.0976699	Down	0.72087	0.838538	Down	0.137353	0.298593
21	HALLMARK_HEME_METABOLISM	160	Down	0.374076	0.935189	Down	0.401408	0.574099	Down	0.31554	0.377424	Down	0.443058	0.492287	Up	0.170659	0.218794	Up	0.118764	0.237528	Up	0.102052	0.268558
19	HALLMARK_GLYCOLYSIS	185	Down	0.56815	0.9934	Up	0.000880943	0.00550589	Up	0.345912	0.393082	Up	0.361828	0.441254	Down	0.286244	0.357805	Down	0.96046	0.980061	Down	0.0853848	0.251132
8	HALLMARK_BILE_ACID_METABOLISM	72	Up	0.922176	0.9934	Down	0.337153	0.549882	Up	0.179612	0.230272	Up	0.122518	0.160098	Down	0.327791	0.399745	Up	0.883369	0.939754	Up	0.296924	0.436652
23	HALLMARK_IL2_STAT5_SIGNALING	145	Down	0.0425275	0.354396	Down	0.805415	0.856825	Down	0.083569	0.119384	Down	0.0542008	0.0821225	Up	0.405205	0.482387	Down	0.880246	0.939754	Down	0.177386	0.341128
2	HALLMARK_ALLOGRAFT_REJECTION	101	Up	0.9934	0.9934	Down	0.340927	0.549882	Down	0.176199	0.230272	Down	0.124876	0.160098	Up	0.446131	0.518757	Down	0.646803	0.808504	Down	0.619974	0.738065
40	HALLMARK_PI3K_AKT_MTOR_SIGNALING	93	Up	0.418784	0.951783	Up	0.204909	0.440913	Up	0.128091	0.173095	Up	0.0627388	0.0896269	Down	0.523416	0.59479	Up	0.388831	0.607548	Up	0.231722	0.386203
9	HALLMARK_CHOLESTEROL_HOMEOSTASIS	70	Down	0.0882626	0.406495	Down	0.440792	0.612212	Down	0.317037	0.377424	Down	0.35711	0.441254	Up	0.749932	0.833258	Up	0.993149	0.993149	Down	0.665305	0.756029
41	HALLMARK_PROTEIN_SECRETION	91	Down	0.581167	0.9934	Down	0.866382	0.866382	Down	0.898786	0.917129	Up	0.687984	0.731898	Up	0.777692	0.845317	Up	0.589902	0.776186	Up	0.284986	0.431798
38	HALLMARK_PANCREAS_BETA_CELLS	22	Up	0.0667107	0.406495	Down	0.854439	0.866382	Up	0.956406	0.956406	Down	0.635601	0.690871	Up	0.809916	0.855633	Down	0.866777	0.939754	Down	0.905276	0.923751
48	HALLMARK_UV_RESPONSE_UP	137	Down	0.471583	0.982464	Up	0.166733	0.396983	Down	0.667479	0.710084	Down	0.734663	0.760276	Down	0.821408	0.855633	Down	0.480388	0.706453	Down	0.131778	0.298593
3	HALLMARK_ANDROGEN_RESPONSE	96	Down	0.0940563	0.406495	Down	0.606511	0.705245	Down	0.191815	0.239769	Down	0.41547	0.477766	Down	0.93758	0.95224	Down	0.216482	0.373245	Down	0.327461	0.442515
50	HALLMARK_XENOBIOTIC_METABOLISM	139	Up	0.920743	0.9934	Up	0.0480388	0.171567	Up	0.503287	0.559208	Down	0.932408	0.932408	Up	0.95224	0.95224	Up	0.166362	0.308077	Down	0.519763	0.633857
